# Supplementary material for: Comprehensive Analysis of CaFAD Genes Involved in Fatty Acid Accumulation in Coffea arabica and Functional Characterization of CaFAD8 in Transgenic Arabidopsis thaliana
Source: Int J Mol Sci. 2025 Jan 25;26(3):1023. doi: 10.3390/ijms26031023 (PMC11816918; doi:10.3390/ijms26031023)
Supplement: Supplementary file 1 [file ijms-26-01023-s001.zip]

Archive with 13 entries (12 files):
- Supplementary material/
- Supplementary material/Figure S1. Distribution of conserved motifs, domains, and gene structures of FAD family proteins in C. arabica and A. thaliana.jpg
- Supplementary material/Figure S2. Distribution of FAD gene family members in C. arabica across the chromosomes.jpg
- Supplementary material/Figure S3. ENC plot analysis.jpg
- Supplementary material/Figure S4. PR2-plot analysis.jpg
- Supplementary material/Figure S5. Neutral plot analysis.jpg
- Supplementary material/Figure S6. Expression analysis of genes related to fatty acid accumulation in C. arabica seeds at different fruit development stages..jpg
- Supplementary material/Figure S7. Four periods of Coffea arabica material.jpg
- Supplementary material/Table S1. Physicochemical properties of CaFAD gene family member proteins.xlsx
- Supplementary material/Table S2. Gene name control.xlsx
- Supplementary material/Table S3. Phylogenetic tree sequence.xlsx
- Supplementary material/Table S4. Analysis of four periods of Coffea arabica RNA-seq data.xlsx
- Supplementary material/Table S5. qRT-PCR and CDS primer sequence design.xlsx
