# Supplementary material for: Comprehensive Analysis of CaFAD Genes Involved in Fatty Acid Accumulation in Coffea arabica and Functional Characterization of CaFAD8 in Transgenic Arabidopsis thaliana
Source: Int J Mol Sci. 2025 Jan 25;26(3):1023. doi: 10.3390/ijms26031023 (PMC11816918; doi:10.3390/ijms26031023)
Supplement: Supplementary file 1 [file ijms-26-01023-s001.zip › Supplementary material/Table S1. Physicochemical properties of CaFAD gene family member proteins.xlsx]

## Sheet: Table S1
Table S1. Physicochemical properties of CaFAD gene family member proteins
Gene Name	Sequence ID	Amino acids (aa)	Molecular weight (KD)	pI	Instability index	GRAVY
CaADS1	XP_027123397.1	381	44338.1	8.54	46.09	-0.109
CaADS2	XP_027125472.1	441	51458.2	9.26	55.69	-0.201
CaDES1	XP_027105257.1	383	44008.7	8.6	38.61	-0.058
CaDES2	XP_027111769.1	441	51409.7	9.26	54.85	-0.186
CaFAB2.1	XP_027091129.1	381	44369.1	8.53	42.67	-0.096
CaFAB2.2	XP_027093469.1	381	44320.1	7.74	43.21	-0.03
CaFAB2.3	XP_027117784.1	381	43936.6	8.61	41.21	-0.121
CaFAB2.4	XP_027119884.1	415	47693.4	7.16	29.55	-0.289
CaFAD1	XP_027104314.1	388	43826.1	6.37	31.66	-0.332
CaFAD2	XP_027090211.1	329	38450.5	7	45.96	0.005
CaFAD3	XP_027111245.1	448	51639.6	8.8	40	-0.024
CaFAD4	XP_027068616.1	415	47644.3	6.97	28.27	-0.285
CaFAD5	XP_027088678.1	329	38427.5	7.02	44.43	0.015
CaFAD6	XP_027083533.1	448	51654.5	8.84	39.68	-0.04
CaFAD7	XP_027063286.1	396	45206.6	6.04	36.61	-0.453
CaFAD8	XP_027127592.1	396	45188.6	6.04	36.61	-0.439
CaFAD9	XP_027088484.1	344	39655.9	9.2	44.92	-0.07
CaFAD10	XP_027066744.1	388	43752	6.33	30.83	-0.327
CaFAD11	XP_027069820.1	446	50766.1	9.19	37.76	-0.261
CaSLD1	XP_027108472.1	372	42908.5	9.71	42.68	-0.036
CaSLD2	XP_027115318.1	381	44331.2	8.93	43.85	-0.063
pI: isoelectric points; GRAVY: grand average of hydropathicity
