# Supplementary material for: Comprehensive Analysis of CaFAD Genes Involved in Fatty Acid Accumulation in Coffea arabica and Functional Characterization of CaFAD8 in Transgenic Arabidopsis thaliana
Source: Int J Mol Sci. 2025 Jan 25;26(3):1023. doi: 10.3390/ijms26031023 (PMC11816918; doi:10.3390/ijms26031023)
Supplement: Supplementary file 1 [file ijms-26-01023-s001.zip › Supplementary material/Table S2. Gene name control.xlsx]

## Sheet:  Table S2
Table S2. Gene name control.
Arabidopsis thaliana		Coffea arabica		Coffea canephora		Coffea eugenioides
GeneBank	Gene name	GeneBank	Gene name	GeneBank	Gene name	GeneBank	Rename
AT1G06080.1	AtADS1	XP_027123397.1	CaADS1	CDO98157.1	CcADS	XP_027167772.1	CeADS
AT2G31360.1	AtADS2	XP_027125472.1	CaADS2	CDO99560.1	CcDES	XP_027161115.1	CeDES
AT3G15850.1	AtADS3	XP_027105257.1	CaDES1	CDP05012.1	CcFAB2.1	XP_027156314.1	CeFAB2.1
AT3G15870.1	AtADS4	XP_027111769.1	CaDES2	CDP03875.1	CcFAB2.2	XP_027153072.1	CeFAB2.2
AT1G06350.1	AtADS5	XP_027091129.1	CaFAB2.1	CDP00455.1	CcFAB2.3	XP_027156279.1	CeFAB2.3
AT1G06360.2	AtADS6	XP_027093469.1	CaFAB2.2	CDP08637.1	CcFAB2.4	XP_027149695.1	CeFAB2.4
AT1G06100.1	AtADS7	XP_027117784.1	CaFAB2.3	CDP12021.1	CcFAB2.5	XP_027150539.1	CeFAB2.5
AT1G06090.1	AtADS8	XP_027119884.1	CaFAB2.4	CDP04156.1	CcFAB2.6	XP_027184922.1	CeFAB2.6
AT1G06120.1	AtADS9	XP_027104314.1	CaFAD1	CDP10892.1	CcFAB2.7	XP_027158949.1	CeFAB2.7
AT4G04930.1	AtDES	XP_027066744.1	CaFAD10	CDP10883.1	CcFAB2.8	XP_027164486.1	CeFAB2.8
AT1G43800.1	AtFAB2.1	XP_027069820.1	CaFAD11	CDP14009.1	CcFAD1	XP_027160752.1	CeFAD1
AT2G43710.1	AtFAB2.2	XP_027090211.1	CaFAD2	CDP22071.1	CcFAD10	XP_027179291.1	CeFAD2
AT3G02630.1	AtFAB2.3	XP_027111245.1	CaFAD3	CDP10222.1	CcFAD11	XP_027175993.1	CeFAD3
AT5G16240.1	AtFAB2.4	XP_027068616.1	CaFAD4	CDP09201.1	CcFAD2	XP_027152261.1	CeFAD4
AT5G16230.1	AtFAB2.5	XP_027088678.1	CaFAD5	CDP10136.1	CcFAD3	XP_027181174.1	CeFAD5
AT3G02610.2	AtFAB2.6	XP_027083533.1	CaFAD6	CDP17521.1	CcFAD4	XP_027173672.1	CeFAD6
AT3G02620.2	AtFAB2.7	XP_027063286.1	CaFAD7	CDP11063.1	CcFAD5	XP_027183164.1	CeSLD1
AT3G12120.1	AtFAD2	XP_027127592.1	CaFAD8	CDP17522.1	CcFAD6	XP_027159791.1	CeSLD2
AT2G29980.1	AtFAD3	XP_027088484.1	CaFAD9	CDP17525.1	CcFAD7
AT4G30950.1	AtFAD6	XP_027108472.1	CaSLD1	CDP11066.1	CcFAD8
AT3G11170.1	AtFAD7	XP_027115318.1	CaSLD2	CDP22108.1	CcFAD9
AT5G05580.1	AtFAD8			CDP08267.1	CcSLD1
AT3G61580.1	AtSLD1			CDP08743.1	CcSLD2
AT2G46210.1	AtSLD2
