# Supplementary material for: Comprehensive Analysis of CaFAD Genes Involved in Fatty Acid Accumulation in Coffea arabica and Functional Characterization of CaFAD8 in Transgenic Arabidopsis thaliana
Source: Int J Mol Sci. 2025 Jan 25;26(3):1023. doi: 10.3390/ijms26031023 (PMC11816918; doi:10.3390/ijms26031023)
Supplement: Supplementary file 1 [file ijms-26-01023-s001.zip › Supplementary material/Table S3. Phylogenetic tree sequence.xlsx]

## Sheet: Table S3
Table S3. Phylogenetic tree sequence.
GeneBank	Gene name	Description	Protein sequences
AT1G06080.1	AtADS1	Symbols: AtADS1, ADS1 | delta 9 desaturase 1 | chr1:1843661-1846093 FORWARD LENGTH=305	MSLSASEKEENNKKMAADKAEMGRKKRAMWERKWKRLDIVKAFASLFVHFLCLLAPFNFTWPALRVALIVYTVGGLGITVSYHRNLAHRSFKVPKWLEYFFAYCGLLAIQGDPIDWVSTHRYHHQFTDSDRDPHSPNEGFWFSHLLWLFDTGYLVEKCGRRTNVEDLKRQWYYKFLQRTVLYHILTFGFLLYYFGGLSFLTWGMGIGVAMEHHVTCLINSLCHVWGSRTWKTNDTSRNVWWLSVFSFGESWHNNHHAFESSARQGLEWWQIDISWYIVRFLEIIGLATDVKLPSESQRRRMAMVR*
AT1G06090.1	AtADS8	Symbols: ADS1.2 | acyl-lipid desaturase 1.2 | chr1:1847921-1849500 FORWARD LENGTH=299	MGDTTKDDGSSQSKAVRGEKRAFFFRKWTRIDIARASAVGAVHLLCLLAPFNYKWEALRFGVILAIVTSLSITFSYHRNLTHKSFKLPKWLEYPFAYSALFALQGHPIDWVSTHRFHHQFTDSDRDPHSPIEGFWFSHVFWIFDTSYIREKCGGRDNVMDLKQQWFYRFLRNTIGLHILTFWTLVYLWGGLPYLTCGVGVGGTIGYNGTWLINSACHIWGSRAWNTKDTSRNIWWLGPFTMGESWHNNHHAFEASARHGLEWYQVDLTWYLICFFQALGLATDVKLPTDAQKRKLAFAR*
AT1G06100.1	AtADS7	Symbols: ADS1.3 | | chr1:1851530-1853019 FORWARD LENGTH=299	MSETTKDDGSSQKKSVRKEKRAYVLRKWTQFDVGRASTVGTVHLLCLLAPFNYKWEAFRFGIILAILTNLCITFSYHRNLTHRSFKLPKWLEYPFAYSALLALQGDPLDWVSIHRFHHQFTDSDRDPHSPIEGFWFSHVLWIFDTDYIREKCGRRNNVMDLKQQWFYRFLKKTLVLHILAFWTLIYLWGGLPYLTWTVGFGGVIGYHGTWLVNSACHICGSQAWQTNDTSRNVWWLALLTMGESWHNNHHAFETSARHGLEWYQLDITWYLIWFFQALGLATNVKLPTDAQKRKMAIRR*
AT1G06120.1	AtADS9	Symbols: ADS1.4 | acyl-lipid desaturase1.4 | chr1:1855963-1857516 FORWARD LENGTH=299	MGDKNKDDSSSQSKAVRKEKRAFLFRKWTRVDVMRVSAVGAVHLLCLLAPFNYTWEAFRFAAMVGISTNLSITFSYHRNLTHRSFKLPKWLEYPFAYSALFALQGHPIDWVSTHRFHHQFTDSDRDPHSPIEGFWFSHVFWIFDTSYIREKCGGRDNVMDLKQQWFYRFLQNTIGLHILTFWILVYLWGGLPYLTWSVGVGGAIGYHATWLINSACHIWGSRAWNTKDTSRNIWWLGPFTMGESWHNNHHAFEASARHGLEWYQVDLTWYLIWFFQVLGLATDVKLPTDAQKRKMSLAR*
AT1G06350.1	AtADS5	Symbols: ADS4, AtADS4, CER17 | delta 9 desaturase 4, ECERIFERUM 17 | chr1:1935510-1936789 REVERSE LENGTH=300	MCDPTRDDGSSRSRVVSTMQKRAYFQRQWPLVDVVRASVVVIVHFLCLLAPFNFKWEALRFGLVLFALTTLSITFSFHRNLSHRSFKIPKWLEYPWAYSAVFALQGDPMDWVSIHRFHHQFTDSDRDPHSPKEGLLFSHILWIFDTQYIKYKCGGRDNVLDLKKQWFYKFLRRTIAVHILMFWTILYLYGGLPYLTCGGGVGIFIGYHVTWLVNSACHIWGSRSWNTKDTSRNVWWLSLFTMGESWHNNHHAFESSARQGLEWWQIDITWYLIRLFEVLGIATDVKLPSELQKQKMALVR*
AT1G06360.2	AtADS6	Symbols: ADS4.2 | | chr1:1939173-1940465 REVERSE LENGTH=315	MFIQIITQRKTTPQRSMCDPIREDGSNKRGAVSKEKRPYIHREWSWADIIRALTVINVHFLCLLAPFNYKWEALRFGFVLYALTSLSITFSYHRNLAHRSFKLPKWLEYPLAYFAVFALQGDPLDWVSIHRFHHQFTDSDRDPHSPIEGFWFSHVWWICDTRYIKYKCGGRNNVMDLKQQWFYWFLRMTIGFHVLMFWTVLYLYGGLPYLTCGGGVGGVIGYHVTWLVNSACHIWGSRSWKTKDTSRNVWWLSLFTMGESWHNNHHAFESSARQGLEWWQIDITWYLIRLFEVLGLATDVKLPSEIQKQKLALTR*
AT1G43800.1	AtFAB2.1	Symbols: FTM1, AAD6, SAD6, HUP7 | HYPOXIA RESPONSE UNKNOWN PROTEIN 7, ACYL?ACYL CARRIER PROTEIN (ACP) DESATURASE 6, FLORAL TRANSITION AT THE MERISTEM1, STEAROYL-ACYL CARRIER PROTEIN &#916;9-DESATURASE6 | chr1:16577662-16579549 FORWARD LENGTH=391	MLAHKSLLSFTTQWATLMPSPSTFLASRPRGPAKISAVAAPVRPALKHQNKIHTMPPEKMEIFKSLDGWAKDQILPLLKPVDQCWQPASFLPDPALPFSEFTDQVRELRERTASLPDEYFVVLVGDMITEDALPTYQTMINTLDGVRDETGASESAWASWTRAWTAEENRHGDLLRTYLYLSGRVDMLMVERTVQHLIGSGMDPGTENNPYLGFVYTSFQERATFVSHGNTARLAKSAGDPVLARICGTIAADEKRHENAYVRIVEKLLEIDPNGAVSAVADMMRKKITMPAHLMTDGRDPMLFEHFSAVAQRLEVYTADDYADILEFLVGRWRLEKLEGLTGEGQRAQEFVCGLAQRIRRLQERADERAKKLKKTHEVCFSWIFDKQISV*
AT2G29980.1	AtFAD3	Symbols: FAD3, AtFAD3 | fatty acid desaturase 3 | chr2:12781787-12784946 REVERSE LENGTH=386	MVVAMDQRTNVNGDPGAGDRKKEERFDPSAQPPFKIGDIRAAIPKHCWVKSPLRSMSYVVRDIIAVAALAIAAVYVDSWFLWPLYWAAQGTLFWAIFVLGHDCGHGSFSDIPLLNSVVGHILHSFILVPYHGWRISHRTHHQNHGHVENDESWVPLPERVYKKLPHSTRMLRYTVPLPMLAYPLYLCYRSPGKEGSHFNPYSSLFAPSERKLIATSTTCWSIMFVSLIALSFVFGPLAVLKVYGVPYIIFVMWLDAVTYLHHHGHDEKLPWYRGKEWSYLRGGLTTIDRDYGIFNNIHHDIGTHVIHHLFPQIPHYHLVDATKAAKHVLGRYYREPKTSGAIPIHLVESLVASIKKDHYVSDTGDIVFYETDPDLYVYASDKSKIN*
AT2G31360.1	AtADS2	Symbols: ADS2, AtADS2 | 16:0delta9 desaturase 2 | chr2:13372121-13373546 REVERSE LENGTH=307	MSVTSTVEENHQKNPSTPAAVEEKKKRRWVFWDRRWRRLDYVKFSASFTVHSLALLAPFYFTWSALWVTFLFYTIGGLGITVSYHRNLAHRSFKVPKWLEYLLAYCALLAIQGDPIDWVSTHRYHHQFTDSERDPHSPKEGFWFSHLLWIYDSAYLVSKCGRRANVEDLKRQWFYRFLQKTVLFHILGLGFFLFYLGGMSFVTWGMGVGAALEVHVTCLINSLCHIWGTRTWKTNDTSRNVWWLSVFSFGESWHNNHHAFESSARQGLEWWQIDISWYIVRFFEIIGLATDVKVPTEAQRRRMAIVR*
AT2G43710.1	AtFAB2.2	Symbols: LDW1, AtSSI2, SSI2, FAB2 | suppressor of SA insensitive 2, FATTY ACID BIOSYNTHESIS 2, lesion dwarf mimic 1 | chr2:18120107-18122495 FORWARD LENGTH=401	MALKFNPLVASQPYKFPSSTRPPTPSFRSPKFLCLASSSPALSSGPKEVESLKKPFTPPREVHVQVLHSMPPQKIEIFKSMENWAEENLLIHLKDVEKSWQPQDFLPDPASDGFEDQVRELRERARELPDDYFVVLVGDMITEEALPTYQTMLNTLDGVRDETGASPTSWAIWTRAWTAEENRHGDLLNKYLYLSGRVDMRQIEKTIQYLIGSGMDPRTENNPYLGFIYTSFQERATFISHGNTARQAKEHGDIKLAQICGTIAADEKRHETAYTKIVEKLFEIDPDGTVMAFADMMRKKISMPAHLMYDGRNDNLFDNFSSVAQRLGVYTAKDYADILEFLVGRWKIQDLTGLSGEGNKAQDYLCGLAPRIKRLDERAQARAKKGPKIPFSWIHDREV…
AT2G46210.1	AtSLD2	Symbols: AtSLD2, SLD2 | sphingoid LCB desaturase 2 | chr2:18977542-18978891 FORWARD LENGTH=449	MADQTKKRYVTSEDLKKHNKPGDLWISIQGKVYDVSDWVKSHPGGEAAILNLAGQDVTDAFIAYHPGTAWHHLEKLHNGYHVRDHHVSDVSRDYRRLAAEFSKRGLFDKKGHVTLYTLTCVGVMLAAVLYGVLACTSIWAHLISAVLLGLLWIQSAYVGHDSGHYTVTSTKPCNKLIQLLSGNCLTGISIAWWKWTHNAHHIACNSLDHDPDLQHIPIFAVSTKFFNSMTSRFYGRKLTFDPLARFLISYQHWTFYPVMCVGRINLFIQTFLLLFSKRHVPDRALNIAGILVFWTWFPLLVSFLPNWQERFIFVFVSFAVTAIQHVQFCLNHFAADVYTGPPNGNDWFEKQTAGTLDISCRSFMDWFFGGLQFQLEHHLFPRLPRCHLRTVSPVVKELC…
AT3G02610.2	AtFAB2.6	Symbols: AAD2 | ACYL-ACYL CARRIER PROTEIN DESATURASE2 | chr3:555665-557458 FORWARD LENGTH=413	MKMALLLNSTITVAMKQNPLVAVSFPRTTCLGSSFSPPRLLRVSCVATNPSKTSEETDKKKFRPIKEVPNQVTHTITQEKLEIFKSMENWAQENLLSYLKPVEASWQPQDFLPETNDEDRFYEQVKELRDRTKEIPDDYFVVLVGDMITEEALPTYQTTLNTLDGVKDETGGSLTPWAVWVRAWTAEENRHGDLLNKYLYLSGRVDMRHVEKTIQYLIGSGMDSKFENNPYNGFIYTSFQERATFISHGNTAKLATTYGDTTLAKICGTIAADEKRHETAYTRIVEKLFEIDPDGTVQALASMMRKRITMPAHLMHDGRDDDLFDHYAAVAQRIGVYTATDYAGILEFLLRRWEVEKLGMGLSGEGRRAQDYLCTLPQRIRRLEERANDRVKLASKSKP…
AT3G02620.2	AtFAB2.7	Symbols: AAD4 | ACYL-ACYL CARRIER PROTEIN DESATURASE4 | chr3:560247-561760 FORWARD LENGTH=406	MTMMALLLNSTMTVAMKQNPATAVSFMQTTCLGSSFSPPRHLQVSCVATNPSKTFRPIKEVSNQVTHTITQEKLEIFKSMENWAQENLLSYLKPVETSWQPQDFLPETKDEDRFYEQVKELRDRTKEIPDDYFVVLVGDMITEEALPTYQTVMNTLDGAKDETGVSLTPWAVWLRAWTAEENRHGDLLNKYLYLSGRVDTRHVEKTIQYLIGSGMDTKYENNPYNGYIYTSFQERATFISHANTAKLATTYGDTTLAKICGTIAADEKRHEMAYTRIVEKLFEIDPDGTVQALASMMRKRITMPAQLMHDGRDDNLFDHYAAVAQRIGVYTATDYAGILEFLLRRWEVEKLGMGLSGEGRRAQDYLCTLPQRIRRLEERADDRVKRASKSKPSVSFSWI…
AT3G02630.1	AtFAB2.3	Symbols: AAD5 | ACYL?ACYL CARRIER PROTEIN (ACP) DESATURASE 5 | chr3:562164-564524 FORWARD LENGTH=396	MAMAMDRIVFSPSSYVYRPCQARGSRSSRVSMASTIRSATTEVTNGRKLYIPPREVHVQVKHSMPPQKLEIFKSLEGWADETLLTYLKPVEKSWQPTDFLPEPESEGFYDQVKELRERCKELPDDYFVVLVGDMITEEALPTYQTMLNTLDGVRDETGASPTPWAIWTRAWTAEENRHGDLLNKYLYLSGRVDMRQIEKTIQYLIGSGMDPKTENNPYLGFIYTSFQERATFISHGNTARLAKDRGDLKLAQICGTIAADERRHETAYTKIVEKLFEIDPDGTILGLADMMKKKISMPAHLMYDGQDDNLFEHFSTVAQRLGVYTAKDYADILEFLVERWNVETLTDLSSEGHRAQDFVCGLPARIRKIEERAQGRAKEAAKNIPFSWIFGRNIRA*
AT3G11170.1	AtFAD7	Symbols: FAD7, AtFAD7, FADD | FATTY ACID DESATURASE D, fatty acid desaturase 7 | chr3:3499959-3502126 FORWARD LENGTH=446	MANLVLSECGIRPLPRIYTTPRSNFLSNNNKFRPSLSSSSYKTSSSPLSFGLNSRDGFTRNWALNVSTPLTTPIFEESPLEEDNKQRFDPGAPPPFNLADIRAAIPKHCWVKNPWKSLSYVVRDVAIVFALAAGAAYLNNWIVWPLYWLAQGTMFWALFVLGHDCGHGSFSNDPKLNSVVGHLLHSSILVPYHGWRISHRTHHQNHGHVENDESWHPMSEKIYNTLDKPTRFFRFTLPLVMLAYPFYLWARSPGKKGSHYHPDSDLFLPKERKDVLTSTACWTAMAALLVCLNFTIGPIQMLKLYGIPYWINVMWLDFVTYLHHHGHEDKLPWYRGKEWSYLRGGLTTLDRDYGLINNIHHDIGTHVIHHLFPQIPHYHLVEATEAAKPVLGKYYREPD…
AT3G12120.1	AtFAD2	Symbols: AtFAD2, FAD2 | fatty acid desaturase 2 | chr3:3860592-3861743 REVERSE LENGTH=383	MGAGGRMPVPTSSKKSETDTTKRVPCEKPPFSVGDLKKAIPPHCFKRSIPRSFSYLISDIIIASCFYYVATNYFSLLPQPLSYLAWPLYWACQGCVLTGIWVIAHECGHHAFSDYQWLDDTVGLIFHSFLLVPYFSWKYSHRRHHSNTGSLERDEVFVPKQKSAIKWYGKYLNNPLGRIMMLTVQFVLGWPLYLAFNVSGRPYDGFACHFFPNAPIYNDRERLQIYLSDAGILAVCFGLYRYAAAQGMASMICLYGVPLLIVNAFLVLITYLQHTHPSLPHYDSSEWDWLRGALATVDRDYGILNKVFHNITDTHVAHHLFSTMPHYNAMEATKAIKPILGDYYQFDGTPWYVAMYREAKECIYVEPDREGDKKGVYWYNNKL*
AT3G15850.1	AtADS3	Symbols: FADB, AtADS3, ADS3, FAD5, JB67 | FATTY ACID DESATURASE B, fatty acid desaturase 5 | chr3:5359087-5360998 FORWARD LENGTH=371	MASLLTKPKPVFLCSPSLSPRTLNTATPSLNFTRISFTHHQKLAPFKPPSLVVAFSEKGLKRDVTTAAAATEGDYRRIMLSDVLVKKKEKVVWWEREWKAMDFGAVAVVLSMHLLSLLAPFQFNWRAVSVAFGLYIVTGLLGITLSFHRNLSHKAFKLPKWLEYLFAYCGAQALQGNPIDWVSTHRYHHQFCDSDRDPHSPLDGFWFSHMNWMFDTNTITQRCGEPNNVGDLEKQPFYRFLRTTYILHPLALAVALYAMGGFPFIVWGMGVRIVWVYHITWLVNSACHVWGKQAWNTGDLSKNNWWVAALAFGEGWHNNHHAFEFSARHGLEWWQLDMTWYVVKFLQAIGLATDVKLPSEAQKQRMAFTSD*
AT3G15870.1	AtADS4	Symbols: no symbol available | no full name available | chr3:5362911-5364425 FORWARD LENGTH=361	MMSLSTTLKPLSHFSPFVKRHNPKTNNTLFTLDTHNFTNSFWSKRGGSVSHRKHTVVAVYEAPDHVESSWRRLLSEVVVVRTKRSFWERSWTSWDVSKLVIFVGTHLLSLLAPFYFSWEAFWVFPWLVFINGICITLSYHRNLSHRSFDLPKWLEYLFAYGGVLAFQGDPIEWVSNHRYHHKHCETQRDPHSPTQGFWFSHMAWIFDTSSILENCGGEENVDDLVRQPFYRFLQRTVLLHMMAYSFLFYFCGGMPLLVWGIGITIAVRLHLTFLVNSVCHIWGTRAWNTSDFSKNNWWVAILTLGEGWHNNHHAFEFSARHGLEWWQLDITWCLIRFLEAIGLATNVKLPTETQMKGKALV*
AT3G61580.1	AtSLD1	Symbols: SLD1, AtSLD1 | sphingoid LCB desaturase 1 | chr3:22786253-22787602 FORWARD LENGTH=449	MAEETEKKYITNEDLKKHNKSGDLWIAIQGKVYNVSDWIKTHPGGDTVILNLVGQDVTDAFIAFHPGTAWHHLDHLFTGYHIRDFQVSEVSRDYRRMAAEFRKLGLFENKGHVTLYTLAFVAAMFLGVLYGVLACTSVFAHQIAAALLGLLWIQSAYIGHDSGHYVIMSNKSYNRFAQLLSGNCLTGISIAWWKWTHNAHHLACNSLDYDPDLQHIPVFAVSTKFFSSLTSRFYDRKLTFDPVARFLVSYQHFTYYPVMCFGRINLFIQTFLLLFSKREVPDRALNFAGILVFWTWFPLLVSCLPNWPERFFFVFTSFTVTALQHIQFTLNHFAADVYVGPPTGSDWFEKQAAGTIDISCRSYMDWFFGGLQFQLEHHLFPRLPRCHLRKVSPVVQELC…
AT4G04930.1	AtDES	Symbols: DES-1-LIKE | | chr4:2509236-2510918 FORWARD LENGTH=332	MGKGGREKISSNEEEREGVMATDFFWSYTDEPHASRRRQILSCYPQIRQLFGPDPWAFLKITLVVILQLSTAAILHNSGWLKILSIAYFFGSFLNHNLFLAIHELSHNLAFSTPVYNRCLGIFANLPIGVPMSVTFQKYHLEHHRFQGVDGIDMDVPTYTEAHLVTNIFAKTIWVFLQLFFYALRPIFIKPKPPGYWEFINFLIQIVLDVSVVLFFGWRSFAYLILSTFVGGGMHPMAGHFISEHYVFNPNQETYSYYGPLNLLTWSVGYHNEHHDFPRIPGNKLHLVKEIAGEYYEGLESYKSWSQVIYMYIMDTTVGPYSRMKRKLSKSD*
AT4G30950.1	AtFAD6	Symbols: FADC, SFD4, FAD6 | FATTY ACID DESATURASE C, STEAROYL DESATURASE DEFICIENCY 4, fatty acid desaturase 6 | chr4:15057278-15059673 REVERSE LENGTH=448	MASRIADSLFAFTGPQQCLPRVPKLAASSARVSPGVYAVKPIDLLLKGRTHRSRRCVAPVKRRIGCIKAVAAPVAPPSADSAEDREQLAESYGFRQIGEDLPENVTLKDIMDTLPKEVFEIDDLKALKSVLISVTSYTLGLFMIAKSPWYLLPLAWAWTGTAITGFFVIGHDCAHKSFSKNKLVEDIVGTLAFLPLVYPYEPWRFKHDRHHAKTNMLVHDTAWQPVPPEEFESSPVMRKAIIFGYGPIRPWLSIAHWVNWHFNLKKFRASEVNRVKISLACVFAFMAVGWPLIVYKVGILGWVKFWLMPWLGYHFWMSTFTMVHHTAPHIPFKPADEWNAAQAQLNGTVHCDYPSWIEILCHDINVHIPHHISPRIPSYNLRAAHESIQENWGKYTNLA…
AT5G05580.1	AtFAD8	Symbols: AtFAD8, FAD8 | fatty acid desaturase 8 | chr5:1664331-1666345 FORWARD LENGTH=435	MASSVLSECGFRPLPRFYPKHTTSFASNPKPTFKFNPPLKPPSSLLNSRYGFYSKTRNWALNVATPLTTLQSPSEEDTERFDPGAPPPFNLADIRAAIPKHCWVKNPWMSMSYVVRDVAIVFGLAAVAAYFNNWLLWPLYWFAQGTMFWALFVLGHDCGHGSFSNDPRLNSVAGHLLHSSILVPYHGWRISHRTHHQNHGHVENDESWHPLPESIYKNLEKTTQMFRFTLPFPMLAYPFYLWNRSPGKQGSHYHPDSDLFLPKEKKDVLTSTACWTAMAALLVCLNFVMGPIQMLKLYGIPYWIFVMWLDFVTYLHHHGHEDKLPWYRGKEWSYLRGGLTTLDRDYGWINNIHHDIGTHVIHHLFPQIPHYHLVEATEAAKPVLGKYYREPKNSGPLPL…
AT5G16230.1	AtFAB2.5	Symbols: AAD3 | ACYL-ACYL CARRIER PROTEIN DESATURASE3 | chr5:5303394-5305944 FORWARD LENGTH=401	MSMALLLTSPAMKQKPAVITSPRRGSSPSRRLRVSCVTTNPARKKNETCNHFRPIKEVNNQLTHTIPQEKLEIFKSMENWAEQKLLPYLKPVEDSWQPQDFLPAPENDDEFYDRVKEIRERTKEIPDDYFVVLVGDMITEEALPTYQTTLNTLDGVKDETGGSLSPWAVWIRAWTAEENRHGDLLNKYLYLTGRVDMRHVEKTIQYLIGSGMDSKFENNPYNGFIYTSFQERATFISHGNTARLATTYGDVTLAKICGTIAADEKRHETAYTKIVEKLFEIDPDGSVQALASMMKKRITMPAHLMHDGRDNDLFDHYAAVAQRIGVYTAADYAGILEFLLRRWKVESLGLGLSGEGRRAQEYLCTLPQRIKRLEERANDRVKLVSKPSVSFSWVFGRDV…
AT5G16240.1	AtFAB2.4	Symbols: AAD1 | ACYL-ACYL CARRIER PROTEIN DESATURASE1 | chr5:5306981-5309639 FORWARD LENGTH=394	MVMAMDRIALFSSSSSVYHHGSSHSHGSKSSRVFTIRSDSTAVGRKLYIPPREVHLQVKYSMPPQKLEIFKSLEGWANDNLLAYLKPVEKSWQPTDFLPEPESEGFYDQVKELRERCKELSDDYLIVLVGDMITEEALPTYQTMINTLDGVRDETGASPTPWAVWTRAWTAEENRHGDLLNKYLYLSGRVDMRQIEKTIQYLIGSGMDPKTENNPYLGFIYTSFQERATFISHGNTARLAKDLGDLTLGKICGTIAADERRHEHAYTKIVEKLFEIDPDTTVVGFADMMRKKISMPAHLMYDGRDDNLFDHFSSVAQRLGVYTAKDYADILQHLVERWNVEKLSDLSSEGNRAQDYLCGLPARIRKLEERAQGRTKEAAKNIPFSWIFGREVRA*
CDO98157.1	CaFAD7	unnamed protein product [Coffea canephora]	MEAGGRLSALTTTNEQKKSPIHRAPYSKPPFTIGDIRKAIPPHCFKRSLLRSFSYLVHDLILVGLFYYIATTYFHLLPSPYNYLAWPIYWILQGCVFLGVWVIAHECGHHAFSDYQWVDDTVGFIFHSALMVPYFSWKHSHRRHHSNIGSIEHDEVFVPKPKSEIEWYYKYLNNPPGRVITLAITLVLGWPLYLAINASGRQYDRFACHYDPYSPIYNARERLQIYISDVGVIVTTHQLYRVALAKGLGWLICIYGLPWLILNGIIVFITYLHHTHPSLPHYDSSEWDWLRGALATVDRDYGVLNKVFHNITNTHVAHHLFSKMPHYHAVEATEAMKPILGEYYRFDGTPLHKAMWREAKECLYVEPDEGSKGVFWYKNKI
CDO99560.1	CaFAD10	unnamed protein product [Coffea canephora]	MACRLAGSSFLLVGQQRRPIQNHKLSPLTCPGTFNLKWEDIFRGRNNQKRCLISLRHSRVVQAVAVPIAPSPADRREHRKQLSERYGFQQIGEPLPDNVTLKDIIETLPKKVFEIDDVKAWKSVLISXTSYALGLFMIAKTPWYLLPLAWAWTGTAVTGFFVIGHDCAHKSFSKNKLVEDIIGTLAFLPLIYPYEPWRFKHDRHHAKTNMLQEDTAWHPVAKEEFDSSPVLRKAIIYGYGPFRPWMSIAHWLIWHFDLKKFRPSEVHRVKISLACVFAFMAVGWPLIIYKTGIIGWINFWLMPWLGYHFWMSTFTMVHHTAPHIPFKDSDEWNAAQAQLNGTVHCDYPKWIEILCHNINVHIPHHISSRIPSYNLRXAHQSLQENWGKYLNEAAWNWRL…
CDP00455.1	CaFAD4	unnamed protein product [Coffea canephora]	MGAGGRMNVSTEAKRSKSDVLNRVPYSKPPFTVGDVKKAIPPHCFKRSVIRSFSYVFYDLAIASLFYYVATTYIPLLPQPLSFLAWPLYWICQGCVLTGVWVIAHECGHHAFSDYQWLDDTVGLILHSALLVPYFSWKYSHRRHHSNTGSLERDEVFVPKAKSNLKWSAKFLNNPPGRVLTLAVQLTLGWPLYLMFNVSGRPYDRFACHYDPYGPIYNDRERLQIYLSDVGVLSVFYGLYRLVAAKGLAWVVCVYGCPLLIVNGFLVLITYLQHTHPSLPHYDSSEWDWLRGALATVDRDYGILNKVFHNITDTHVAHHLFSTMPHYHAMEATKAIKPILGDYYQFDGTPIFKAMWREAKECVYVEQDDADQNKGVFWYNNKL
CDP03875.1	CaFAD11	unnamed protein product [Coffea canephora]	MACRLAGSSFLLVGQQRRPIQNHKLSPLTCPGTFNLKWEDIFRGRNNQKRCLISLRHSRVVQAVAVPIAPSPADRREHRKQLSERYGFRQIGEPLPDNVTLKDIIETLPKKVFEIDDVKAWKSVLISATSYALGLFMIAKTPWYLLPLAWAWTGTAVTGFFVIGHDCAHKSFSKNKLVEDIIGTLAFLPLIYPYEPWRFKHDRHHAKTNMLQEDTAWHPVVKEEFDSSPVLRKAIIYGYGPFRPWMSIAHWLIWHFDLKKFRPSEVHRVKISLACVFAFMAVGWPLIIYKTGIIGWINFWLMPWLGYHFWMSTFTMVHHTAPHIPFKDSDEWNAAQAQLNGTVHCDYPKWIEILCHNINVHIPHHISSRIPSYNLQAAHQSLQENWGKYLNEATWNWRL…
CDP04156.1	CaFAD6	unnamed protein product [Coffea canephora]	MEAGGRFSALTTTNEQKKSPIHRAPYSKPPFTIGDIRKAIPPHCFKRSLLRSFSYLVHDLTLVGLFYYTATTYFHLLPSPYNYLVWPIYWILQGCVFLGVWVIAHECGHHAFSDYQWVDDTVGFIFHSALMVPYFSWKHSHRRHHSNIGSIEHDEVFVPKPKSEIEWYYKYLNNPPGRVITLAITLVLGWPLYLAVNASGRQYDRFACHYDPYSPIYNARERLQIYISDVGVIVTTHLLYRVALAKGLAWLICIYGLPWLVLNGIIVFITYLHHTHPSLPHYDSSEWDWLRGALATVDRDYGVLNKVFHHITNTHVAHHLFSKMPHYHAVEATEAMKPILGEYYRFDGTPLYKAMWREAKECLYVEPDEGSKGVFWYKSKI
CDP05012.1	CaFAD9	unnamed protein product [Coffea canephora]	MGAEGRTSAPTTRTVQTKNPINRAPHSKPPFTISDIRKAIPPHCFKKSLLRSFSYLVHDLTLVFLFYYIATTYFHLLPSPYNYLAWPIYWILQGCVFLGVWVIAHECGHHAFSDYQWMDDTVGFILHSALMVPYFSWKYSHRRHHSNIGSIEHDEVFVPKPKSEIEWYYKYLNNSPGRVITLAITLVLGWPLYLAINASGRQYDRFASHYDPYSPIYNACERLQIYISDVGVIVTIYVLYHSALAKGLAWLICIYVLPLLILNGIIVFITYLHHTHTSLPHYDSSEWDWLRGALATVDRDYGVLNKVFHNITDTHVAHHLFSTMPHYHAVEATEAMKPILGEYYQFDGTPVYKAMWREAKECLYVERGEEIKGVFWYKNKL
CDP08267.1	CaFAD5	unnamed protein product [Coffea canephora]	MGAGGRMSAATTKTEDKKNPLERVPYSKPPFTVGDIKKAIPPHCFKRSLLRSFSYVVYDLTLVSLFYYIATTYFHLLPSPYSYLAWPVYWIFQGCVCTGVWVIAHECGHHAFSDYQWVDDTVGLILHSALLVPYFSWKYSHRRHHSNTGSLERDEVFVPKPKSKMAWYSKYLNNPPGRVITLTTTLTLGWPLYLAFNVSGRPYDRFACHYDPYGPIYNDRERLQIYISDVGVIATSYLLYHVAMAKGLAWLICIYGVPLLIVNGFLVLITYLQHTHPSLPHYDSSEWDWLRGALATVDRDYGVLNKVFHNITDTHVAHHLFSTMPHYHAMEATKAIKPLLGEYYQLDGTPFYKAMWREAKECIYVEPDEGGKGVFWYKNKL
CDP08637.1	CaFAD2	unnamed protein product [Coffea canephora]	MCQDLGHSLSPLSADKKGQVENTKPGRALVGECEETERPVNSSSGIISKDMDEVDFDPSASPPFKIADIRAAIPEHCWVKNPWRSLSYVARDLVVVVGLIALALHFDNWMVWPVYWAAQGTMFWAIFVLGHDCGHGSFSNNPTLNGFVGHILHSSILVPYHGWRISHRTHHQNHGNVEKDESWVPLPEKTYKNLDYSTKFMRYKIPFPMFAYPLYLWSRSPGKTGSHFDPYSDLFQPSDRKYVVTSTVCWTLMLVSLFCLSAVFGVMQMLKIYGIPYLVFVMWLDFVTYLHHHGYEQKLPWYRGQEWSYLRGGLTTVDRDYGLFNNIHHDIGTHVIHHLFPQIPHYHLVEATRAAKPVLGKYYREPRKSGPIPLHLIENLVRSISQDHYVSNTGDIVYY…
CDP08743.1	CaFAB2.1	unnamed protein product [Coffea canephora]	MQTLGPFHSITANTAAWTPIGTALATTFKQPPVRARAAPPKPAKHFQASRYMPPEKAEIFKSLEHWATQRLLPLIKPVNQCWQPIEFLPDPAKLSADEFSDRVRALQERTAGLPDEYFVVLVGDMITEDALPTYQSWMNTHEGVRDETGASSSPWAVWTRAWTAEEHRHGDLLKTYLYLSGRVDMLMIDRTVQYLIGAGADVGTDRNPYLGFVYTSFQERATFVTHGNTARLAKEGGDPVLALICGTIAADEKRHEIAYARIVEKLLEIDPNGAMLAISEMMKKKITMPAHLMHDGQDPHLFEHFAAVAQRIGVYTADDYANILEFFIGQWNLEKIQGLEGEARRAQDLVCGLPHRIRKFQERADERAKKLQPRGVNFSWIFNKELTL
CDP09201.1	CaFAB2.2	unnamed protein product [Coffea canephora]	MQTLGPFHSITANTVAWTPIGTALATTFKQPPVRARAAPPKPAKHFQASRYMPPEKAEIFKSLEHWATQRLLPLIKPVNQCWQPIEFLPDPAKLSADEFSDRVGALQERTAGLPDEYFVVLVGDMITEDALPTYQSWMNTHEGVRDETGASSSPWAVWTRAWTAEEHRHGDLLKTYLYLSGRVDMLMIDRTVQYLIGAGADVGTDRNPYLGFVYTSFQERATFVTHGNTARLAKEGGDPVLARICGTIAADEKRHEIAYARIVEKLLEIDPNGAMLAISEMMKKKITMPAHLMHDGQDPDLFEHFAAVAQRIGVYTADDYANILEFFIGQWNLEKIQGLAGEARRAQDFVCGLPHRIRKFQERADERAKKLQPRGVNFSWIFNKELTL
CDP10136.1	CaFAD1	unnamed protein product [Coffea canephora]	MASWVLSECGIRPLPRIHPKPKTGLNNFNAKLRLPKLDLGSSSFSFSSGVKDRNWALNVSAPARVQGIGEEEYKARGRITGVIGDDEGEFDPGAPPPFKLADIRAAIPKHCWVKDPWRSMSYVARDVVAVFGLAAVAAYFNNWLVWPLYWFAQGTMFWALFVLGHDCGHGSFSNNPRLNSVVGHILHSSILVPYHGWRISHRTHHQNHGHVENDESWHPLSEKTFKSLDSATKKLRFTLPFPLLAYPVYLWGRSPGKTGSHFDPSSDLFVPSERNDVITSTVCWAAMAALLVGLSFVMGPVQLLKLYGVPYWIFVMWLDLVTYLHHHGHDEKLPWYRGKEWNYMRGGLTTIDRDYGWINNIHHDIGTHVIHHLFPQIPHYHLIEATEAARPVLGKYYRE…
CDP10222.1	CaDES1	unnamed protein product [Coffea canephora]	MGFVEDDKEGVMATDFFWSYTDEPHASRRRQILSQYPQIRELFGPDPFAFLKIAMVVLLQLWTATYLHDASWLKILMVAYFFGSFLNHNLFLAIHELSHNLAFSTPVYNRWLGIFANLPIGVPMSVTFQKYHLEHHRFQGVDGVDMDVPSLAEGHLVTNILTKSIWVVLQLFFYAFRPLFLKPKPPGIWELVNLLVQLALDAAMVYFWGWRSFAYMILSTFVGGGMHPMAGHFISEHYVFKPDQETYSYYGPLNLMTWHVGYHNEHHDFPRIPGYKLHKVREIAPEYYDSLKSYRSWSQVIYMYIMDCTVGPFSRMKRKLSTVTTNKSD
CDP10883.1	CaSLD1	unnamed protein product [Coffea canephora]	MEKDNKKYITDEELKKHNRYDDLWISIHGKVYDVTDWVKEHPGGDVPILDLAGQDATDAFIAFHPGSAWKYLDRFFTGYYLKDFQVSEVSKDYRRIATEFTKAGMFEKKGHGVVCSLGLVTLLFSISVYGVLCSNSFWMHMFCGALLGFSWVQVTFLGHDSGHYQIMSTRGFNKLAQILTGNCLTGISIAWWKWTHNAHHVACNSLDHDPDLQHLPVFAVSANLFKSLTSKFYGRKLTFDSMARFLVSYQHFTFYPVMVVARINLYLQTLLLLFSKRKVPDRALNILGICVFWTWFPLLISCLPNWQERILFVLASFFVSAFQHIQFCLNHFAANTYVGAPQGNDWFQKQTSGTIDISCPSWMDWVYGGLQFQLEHHLFPRLPRCHLRRISPLVQDLCK…
CDP10892.1	CaFAD3	unnamed protein product [Coffea canephora]	MCQDLGHSLSPLSADKKGQVENTKPGRALVGECEETERPVNSSSGIISKDMDEVDFDPSAPPPFKIADIRAAIPEHCWVKNPWRSLSYVARDLVVVVGLIALALHFDNWMVWPVYWAAQGTMFWAIFVLGHDCGHGSFSNNPTLNGFVGHILHSSILVPYHGWRISHRTHHQNHGNVEKDESWVPLPEKTYKNLDYSTKFMRYKIPFPMFAYPLYLWSRSPGKTGSHFDPYSDLFQPSDRKYVVTSTVCWTLMLVSLFCLSAVFGVMQMLKIYGIPYLVFVMWLDFVTYLHHHGYEQKLPWYRGQEWSYLRGGLTTVDRDYGWFNNIHHDIGTHVIHHLFPQIPHYHLVEATRAAKSVLGKYYREPRKSGPIPFHLIENLVGSISQDHYVSDTGDIVYY…
CDP11063.1	CaDES2	unnamed protein product [Coffea canephora]	MGFVEDDKEGVMATDFFWSYTDEPHASRRRQILSHYPQIRELFGPDPFAFLKIAMVVLLQLWTATYLHDASWLKILMVAYFFGSFLNHNLFLAIHELSHNLAFSTPVYNRWLGIFANLPIGVPMSVTFQKYHLEHHRFQGVDGVDMDVPSLAEGHLVTNILTKSIWVVLQLFFYAFRPLFLKPKPPGIWELVNLLVQLAVDAAMVYFWGWRSFAYMILSTFVGGGMHPMAGHFISEHYVFKPDQETYSYYGPLNLMTWHVGYHNEHHDFPRIPGYKLHKVREIAPEYYDSLKSYRSWSQVIYIYIMDCTVGPFSRMKRKLSTVTTNKSD
CDP11066.1	CaSLD2	unnamed protein product [Coffea canephora]	MEKDNKKYITDEELKKHNRSDDLWISIHGKVYDVTDWVKDHPGGDVPILDLAGQDATDAFIAFHPGSAWKYLDRFFTGYYLKDFQVSEVSKDYRRIATEFTKAGMFEKKGHGVVCSLGLVSLLFSISVYGVLCSNSFWMHMFCGALLGFSWVQVTFLGHDSGHYQIMSTRGFNKLAQILTGNCLTGISIAWWKWTHNAHHVACNSLDHDPDLQHLPVFAVSTNFFKSLTSKFYGRKLTFDSMARFLVSYQHFTFYPVMVVARINLYLQTLLLLFSKRKVPDRALNILGVCVFWTWFPLLISCLPNWHERILFVLASFFVSAFQHIQFCLNHFAANTYVGAPQGNDWFQKQTSGTIDISCPSWMDWVYGGLQFQLEHHLFPRLPRCHLRRISPLVQDLCK…
CDP12021.1	CaFAB2.3	unnamed protein product [Coffea canephora]	MALQLNAINFQSQKFPSFGLPPMASLRSPKFIMASTLRSGTKEVENIKKPFTPPHEDHVQVTHSMPAQKIEIFKAMENWAEENILVHLKPVEKCWQPQDFLPDPASDGFHDQVKELRERAKEIPDDYFVVLVGDMITEEALPTYQTMLNTLDGVRDETGASLTSWAIWTRAWTAEENRHGDLLNKYLYLSGRVDMKQIEKTIQYLIGSGMDPRTENSPYLGFIYTSFQERATFISHGNTARLAKEHGDIKLAQICGTIAADEKRHETAYTKIVEKLYEIDPNGTVLAFADMMRKKISMPAHLMYDGRDDDLFEHFSAVAQRLGVYTAKDYADILEFLVGRWKVGDLTGLSAEGRKAQDYVCGLPARIRKLEERAQARAKQGPRIPFSWIYDREVRL
CDP14009.1	CaFAB2.4	unnamed protein product [Coffea canephora]	MALQLNAINFQSQKFPSFGLPPMASLRSPKFIMASTLRSGTKEVENIKKPFTPPHEVHVQVTHSMPPQKIEIFKAMENWAEENILVHLKPVEKCWQPQDFLPDPASDGFHDQVKELRERAKEIPDDYFVVLVGDMITEEALPTYQTMLNTLDGVRDETGASLTSWAIWTRAWTAEENRHGDLLNKYLYLSGRVDMKQIEKTIQYLIGSGMDPRTENSPYLGFIYTSFQERATFISHGNTARLAKEHGDIKLAQICGTIAADEKRHETAYTKIVEKLYEIDPNGTVLAFADMMRKKISMPAHLMYDGRDDDLFEHFSAVAQRLGVYTAKDYADILEFLVGRWKVGDLTGLSAEGRKAQDYVCGLPARIRKLEERAQARAKQGPRIPFSWIYDREVQL
CDP17521.1	CaADS1	unnamed protein product [Coffea canephora]	MAFLATPSPRAKSCSFAPLQCSNQRPRRRVIPIVRAASAPVEESEEKIENWQDLLSDVVVKRKRNVYWGRKWNSLDIGTVGVVAAMHFLSLFAPFTFNWGAFWIAVGLYVITGXLGITLSFHRNLSHRSFKLPKWLEYFFAYCGVQALQGNPIDWVSTHRYHHQFCDSDKDPHSPVEGFWFSHMSWLFDTNAVVKRCGNPTNVVDLEKQPFYKFLQSTYIIHPMAFAAILYAVGGFPYIVWGMGVRIVWVYHITXFVNSACHVWGNQVWNTGDLSRNNWWVALLAFGEGWHNNHHAFEHSARHGLEWWQIDVTWYAVRLLQAIGLATAVKLPTESQKQRMAFNN
CDP17522.1	CaADS2	unnamed protein product [Coffea canephora]	MAFLATPSPRAKSCSFAPLQCSNQRPRRVIFHELNSLSKNAKYTLQISYLRAQRVKRVIPIVRAASAPVEESEEKSRIGRILLSDVVVKRKRNVYWGRKWNSLDIGTVGVVAAMHFLSLFAPFTFNWGAFWIAVGLYVITGLLGITLSFHRNLSHRSFKLPKWLEYFFAYCGVQALQGNPIDWVSTHRYHHQFCDSDKDPHSPIEGFWFSHMSWLFDTNAVVKRCGNPTNVVDLEKQPFYKFLQSSYIIHPIAFAAILYAVGGFPYIVWGMGVRIVWVYHITWFVNSACHVWGNQVWNTGDLSRNNWWVALLAFGEGWHNNHHAFEHSARHGLEWWQIDVTWYVVRLLQAIGLATAVKLPTESQKQRMAINN
CDP17525.1	CaFAD8	unnamed protein product [Coffea canephora]	MGAGGRLFASTTKTGRKKNPIKRVPFSKPPFNIRDIMKAIPPHGFKRSLLRSFSYLVRDLTLVFLFYYIATTYFHLLPSPYNYLAWPIYWILQGCVFLGVWVIAHECGHHAFSDYQWVDDTVGFIFHSALMVPYFSWKHSHRRHHSNIGSIEHDEVFVPKPKSEIEWYYKYLNNPPGRVITLAITLVLGWPLYLAVNASGRQYDRFACHYDPYSPIYNARERLQIYISDVGVIVTTHLLYRVALAKGLAWLICIYGLPWLILNGIIVFITYLHHTHPSLPHYDSSEWDWLRGALATIDRDYGVLNKVFHNITNTHVAHHLFSAMPHYNAVEATEAMKPILGEYYQFDGTPVYKAMWREAKECLYVEPDEGGKGVFWYKNNF
CDP22071.1	CcADS	unnamed protein product, partial [Coffea canephora]	MHFLSLFAPFTFNWGAFWIAVGLYVITGLLGITLSFHRNLSHRSFKLPKWLEYFFAYCGVQALQGNPIDWVSTHRYHHQFCDSDKDPHSPIEGFWFSHMSWLFDTNAVVKRCGNPTNVVDLEKQPFYKFLQSTYIIHPMAFAAILYAVGGFPYIVWGMGVRIVWVYHITWFVNSACHVWGNQVWNTGDLSRNNWWVALLAFGEGWHNNHHAFEHSARHGLEWWQIDVTWYAVRLLQAIGLATAVKLPTESQKQRMAFNN
CDP22108.1	CcDES	unnamed protein product, partial [Coffea canephora]	MATDFFWSYTDEPHASRRRQILSQYPQIRELFGPDPFAFLKIAMVVLLQLWTATYLHDASWLKILMVAYFFGSFLNHNLFLAIHELSHNLAFSTPVYNRWLGIFANLPIGVPMSVTFQKYHLEHHRFQGVDGVDMDVPSLAEGHLVTNILTKSIWVVLQLFFYAFRPLFLKPKPPGIWELVNLLVQLALDAAMVYFWGWRSFAYMILSTFVGGGMHPMAGHFISEHYVFKPDQETYSYYGPLNLMTWHVGYHNEHHDFPRIPGYKLHKVREIAPEYYDSLKSYRSWSQVIYMYIMDCTVGPFSRMKRKLSTVTTNKSD
XP_027063286.1	CcFAB2.3	delta(12)-acyl-lipid-desaturase-like [Coffea arabica]	MAKLSKLYTMQEAAQHNTSEDCWVVIDGKVYDVSSYLNEHPGGDDVLIAATGKDATDEFEDAGHSKSARELMEKFCIGELDESSLAIPELEIVRAKQAADTSKKIVEFTKRYWVVPVAVAGISAVVGFLYLRKK
XP_027066744.1	CcFAB2.2	LOW QUALITY PROTEIN: omega-6 fatty acid desaturase, chloroplastic-like [Coffea arabica]	MGSETKAFTLSQVSEHNHSKDCWLVIGGKVYDVTKFLEDHPGGDEVLLSATGKDATDDFEDVGHSTSARAMMDEMCVGEIDTSTIPSRTKYTPPIQPHYNQDKTSEFVIKLLQFLVPLIILGVAVGIRFYTKSSA
XP_027068616.1	CcFAB2.6	delta(12)-fatty-acid desaturase FAD2-like [Coffea arabica]	MALKLNAVSFPTGKVSAFTNGSRPSRSHNRVFMASTLHSPSSLDVKTVKKPFTPPREVHVQVTHSMPPEKHEIFKSLDGWAEKNILVLLKDVEKSWQPSDFLPDPASEGFEEQVKELRERSKEIPDDYFIVLVGDMITEEALPTYQTMLNTLDGVRDETGASPTSWAVWTRAWTAEENRHGDLLNKYLFLSGRVDMKQIEKTIQYLMGSGMDPRTENNPYLGFIYTSFQERATFISHGNTARLAKEFGDLKLAQICGTIAADEKRHETAYTKIVEKLFEIDPDGTMVALADMMRKKISMPAHLMYDGRDDNLFEHFSAVAQRLGVYTAKDYADILEFLVGRWKVEKLTGLSSEGRKAQDYVCGLAPRFRKLEERAQARAKQASSSVPFSWVFGKEIML
XP_027069820.1	CcFAB2.1	omega-6 fatty acid desaturase, chloroplastic-like [Coffea arabica]	MASDQKVHTFDEVVQHNKTKDCWLIINGKVYDVTPFMEEHPGGDEVLLSATGKDATNDFEDVGHSDSARDMMDQYYIGEIDKATVPLKRMYIPPQQAQYNPDKTPEFVIKILQFLVPLLIMGLAFAVRHYTKEK
XP_027083533.1	CcSLD1	delta(12)-acyl-lipid-desaturase-like [Coffea arabica]	MAESKSYITSDELKKHNKPGDLWISIQGKIYDVSDWVKEHPGGAFPLLNLSGQDATDAFVAFHPGTAWKFLDKFFNGFYLKDYSVSEVSKDYRKLVYEFNKMGLFEQKGHGVLLSMCFMAVLFCLSVYGVLCCERVLVHLICGGLMGFLWIQSGWIGHDSGHYQVMTTRGINRFAQILSGNCLAGISIAWWKWNHNAHHIACNSLEFDPDLQHMPFFAVSPKLFNSLTSYFYERKMAFDSVARFLVSNQHWTFYPVMCFARINLFAQSFILLSSSKRSVPRRGQELLGLLVFWIWYPLLVSCLPNWGERLMFVVASFTVTGIQHVQFCLNHFSTSVYVGPPAGHDWFEKQTSGTLDILCPSWMDWFHGGLQFQTEHHLFPRLPRCQLRKISPFVKELCK…
XP_027088484.1	CcFAB2.4	delta(12)-acyl-lipid-desaturase-like [Coffea arabica]	MCTDTNHFKLINTILPKKKNLLYYINYTTTSLDTLFYCNCLWTPKPKATAAAAAKVKNSHTHNKLFWALPLIIFEEMTDRRVYVFDEVARHDKRGDTWLIISGKVYDVSLFLDDHPGGDEVLLAVTGKDATIDFDEQNHSEEARKMLVGYYIGDVDISTLPVEHEDTTEEAAASAGIQTFGGLVKILQFLIPLIILGLALALRQYKNKE
XP_027088678.1	CcSLD2	delta(12)-acyl-lipid-desaturase-like [Coffea arabica]	MFCGALLGFSWVQVTFLGHDSGHYQIMSTRGFNKLAQILTGNCLTGISIAWWKWTHNAHHVACNSLDHDPDLQHLPVFAVSANLFKSLTSKFYGRKLTFDSMARFLVSYQHFTFYPVMVVARINLYLQTLLLLFSKRKVPDRALNILGICVFWTWFPLLISCLPNWQERILFVLASFFVSAFQHIQFCLNHFAANTYVGAPQGNDWFQKQTSGTIDISCPSWMDWVYGGLQFQLEHHLFPRLPRCHLRRISPLVQDLCKKHNLPYRSYGFYQANLTTIRTLRAAALQARDLTNPVPQNLLWEAFNTHG
XP_027090211.1	CcFAD2	omega-3 fatty acid desaturase, endoplasmic reticulum-like [Coffea arabica]	MCQDLGHSLSPLSADKKGQVENTKPGRALVGECEETERPVNSSSGIISKDMDEVDFDPSAPPPFKIADIRAAIPEHCWVKNPWRSLSYVARDLVVVVGLIALALHFDNWMVWPVYWAAQGTMFWAIFVLGHDCGHGSFSNNPTLNGFVGHILHSSILVPYHGWRISHRTHHQNHGNVEKDESWVPLPEKTYKNLDYSTKFMRYKIPFPMFAYPLYLWSRSPGKTGSHFDPYSDLFQPSDRKYVVTSTVCWTLMLVSLFCLSAVFGVMQMLKIYGIPYLVFVMWLDFVTYLHHHGYEQKLPWYRGQEWSYLRGGLTTVDRDYGWFNNIHHDIGTHVIHHLFPQIPHYHLVEATRAAKSVLGKYYREPRKSGPIPFHLIENLVGSISQDHYVSDTGDIVYY…
XP_027091129.1	CcFAD3	stearoyl-[acyl-carrier-protein] 9-desaturase 6, chloroplastic-like [Coffea arabica]	MTCRRVGPRERERGRDVAHANCKAFISRGGKRKSLKSEQKRATSSCSLKWRRERASPEGKKYNKYPPPFSSDHSAMGAGGRMNVSTEAKRSKSDVLNRVPYSKPPFTVGDVKKAIPPHCFKRSVIRSFSYVFYDLAIASLFYYVATTYIPLLPQPLSFLAWPLYWICQGCVLTGVWVIAHECGHHAFSDYQWLDDTVGLILHSALLVPYFSWKYSHRRHHSNTGSLERDEVFVPKAKSNLKWSAKFLNNPPGRVLTLAVQLTLGWPLYLMFNVSGRPYDRFACHYDPYGPIYNDRERLQIYLSDVGVLSVFYGLYRLVAAKGLAWVVCVYGCPLLIVNGFLVLITYLQHTHPSLPHYDSSEWDWLRGALATVDRDYGILNKVFHNITDTHVAHHLFSTM…
XP_027093469.1	CcFAD11	stearoyl-[acyl-carrier-protein] 9-desaturase 6, chloroplastic-like [Coffea arabica]	MACRLAGSSFLLVGQQRRPIQNHKLSPLTCPGTFNLKWEDIFRGRNNQKRCLISLRHSRVVQAVAVPIAPSPADRREHRKQLSERYGFRQIGEPLPDNVTLKDIIETLPKKVFEIDDVKAWKSVLISATSYALGLFMIAKTPWYLLPLAWAWTGTAVTGFFVIGHDCAHKSFSKNKLVEDIIGTLAFLPLIYPYEPWRFKHDRHHAKTNMLQEDTAWHPVVKEEFDSSPVLRKAIIYGYGPFRPWMSIAHWLIWHFDLKKFRPSEVHRVKISLACVFAFMAVGWPLIIYKTGIIGWINFWLMPWLGYHFWMSTFTMVHHTAPHIPFKDSDEWNAAQAQLNGTVHCDYPKWIEILCHNINVHIPHHISSRIPSYNLRAAHQSLQENWGKYLNEAAWNWRL…
XP_027104314.1	CcFAB2.8	omega-3 fatty acid desaturase, chloroplastic-like [Coffea arabica]	MALQLNAINFQSQKFPSFGLPPMASLRSPKFIMASTLRSGTKEVENIKKPFTPPHEDHVQVTHSMPAQKIEIFKAMENWAEENILVHLKPVEKCWQPQDFLPDPASDGFHDQVKELRERAKEIPDDYFVVLVGDMITEEALPTYQTMLNTLDGVRDETGASLTSWAIWTRAWTAEENRHGDLLNKYLYLSGRVDMKQIEKTIQYLIGSGMDPRTENSPYLGFIYTSFQERATFISHGNTARLAKEHGDIKLAQICGTIAADEKRHETAYTKIVEKLYEIDPNGTVLAFADMMRKKISMPAHLMYDGRDDDLFEHFSAVAQRLGVYTAKDYADILEFLVGRWKVGDLTGLSAEGRKAQDYVCGLPARIRKLEERAQARAKQGPRIPFSWIYDREVRL
XP_027105257.1	CcFAB2.7	sphingolipid delta(4)-desaturase DES1-like [Coffea arabica]	MMRKKISMPAHLMYDGRDDDLFEHFSTVAQCLGVYTAKDYADILEFLVGRWKVGDLTGLSAEGRKTQDYVCGLLARIRKLEERAQARAKQGPCIPFSWIYDREVQL
XP_027108472.1	CcFAD5	delta(8)-fatty-acid desaturase-like [Coffea arabica]	MSAPTTKTEPKRNPPERVPYSKPPFTIGDIKKAIPPHCFKRSLLRSFAYLVHDMTFVSLFYYIATTFFHLLPSPYNYLAWPVYWFFQGCLVLSSIPHLWSPTSRGSTAPAATTPNTASLEHDEVFVPKPKSKIEWYYKYLSNPPGRAITLMITLALGWPLYLAINASGRQYDRFACHYDPYSPIYNARERLPIYISDVGVFVTTYLLYRVALAKGLAWLICIYGLPLLILNGFTVFITYLQHTHPSLPHYDSSEWDWLRGALATVDRDYGVLNNVFHNITNTHVPHHLFSAMPHYHAVEATEAMKPILGEYYHFDGTPVYKAMWREARECLYVEPDDGSKGVFWYNNKF
XP_027111245.1	CcFAD8	omega-3 fatty acid desaturase, endoplasmic reticulum-like [Coffea arabica]	MGAEGRTSAPTTRTVQTKNPINRAPHWKPPFTISDIRKAIPPHCFKKSLLRSFSYLVHDLTLVFLFYYIATTYFDLLPSPYNYLAWPIYWILQGCVFLGVWVIAHECGHHAFSDYQWMDDTVGFILHSALMVPYFSWKYSHRRHHSNIGSIEHDEVFVPKPKSEIEWYYKYLNNSPGRVITLAITLVLGWPLYLAINASGRQYDPYCPINNARERLQIYISDVGVIVTICALYHSALAKGLAWLICIYVLPLLILNGIIVFITYLHHTHTSLPHYDSSEWDWLRGALATVDRDYGVLNKVFHNITDTHVAHHLFSTMPHYHAVEATEAMKPILGEYYRFDGSPLYKAMRREAKECLYVEPDEGSKGVFWYKSKI
XP_027111769.1	CcFAB2.5	sphingolipid delta(4)-desaturase DES1-like [Coffea arabica]	MPPEKAEIFKSLEHWATQRLLPLIKPVNQCWQPIEFLPDPAKLSADEFSDRVGALQERTAGLPDEYFVVLVGDMITEDALPTYQSWMNTHEGVRDETGASSSPWAVWTRAWTAEEHRHGDLLKTYLYLSGRVDMLMIDRTVQYLIGAGADVGTDRNPYLGFVYTSFQERATFVTHGNTARLAKEGGDPVLARICGTIAADEKRHEIAYARIVEKLLEIDPNGAMLAISEMMKKKITMPAHLMHDGQDPDLFEHFAAVAQRIGVYTADDYANILEFFIGQWNLEKIQGLAGEARRAQDFVCGLPHRIRKFQERADERAKKLQPRGVNFSWIFNKELTL
XP_027115318.1	CcFAD1	delta(8)-fatty-acid desaturase-like [Coffea arabica]	MSYVARDVVAVFGLAAVAAYFNNWLVWPLYWFAQGTMFWALFVLGHDCGHGSFSNNPRLNSVVGHILHSSILVPYHGWRISHRTHHQNHGHVENDESWHPLSEKTFKSLDSATKKLRFTLPFPLLAYPVYLWGRSPGKTGSHFDPSSDLFVPSERNDVITSTVCWAAMAALLVGLSFVMGPVQLLKLYGVPYWIFVMWLDLVTYLHHHGHDEKLPWYRGKEWNYMRGGLTTIDRDYGWINNIHHDIGTHVIHHLFPQIPHYHLIEATEAARPVLGKYYREPKKSRPLPLHLLGVLVRSMRKDHYVSDTGEVVYYQSDPQLSGSRKLN
XP_027117784.1	CcFAD4	stearoyl-[acyl-carrier-protein] 9-desaturase, chloroplastic-like [Coffea arabica]	MGAGGRMSSATTKTEDKKNPLKRVPYSKPPFTVGDIKKAIPPHCFKRSLLRSFSYVVYDLTLVSLFYYIATTYFHLLPSPYNYLAWPVYWIFQGCVCTGVWVIAHECGHHAFSDYQWVDDTVGLILHSALLVPYFSWKYSHRRHHSNTGSLERDEVFVPKPKSKMAWYSKYLNNPPGRVITLTITLTLGWPLYLAFNASGRPYDRFACHYDPYGPIYNDRERLQIYISDVGVIATSYLLYRVAMAKGLAWLICIYGVPLLIVNGFLVLITYLQHTHPSLPHYDSSEWDWLRGALATVDRDYGVLNKVFHNITDTHVAHHLFSTMPHYHAMEATKAIKPLLGEYYQLDGTPFYKAMWREAKECIYVEPDEGGKGVFWYKNKL
XP_027119884.1	CcFAD6	stearoyl-[acyl-carrier-protein] 9-desaturase, chloroplastic [Coffea arabica]	MGAEGRTSAPTTRTVQTKNPINRAPHSKPPFTISDIRKAIPPHCFKKSLLRSFSYLVHDLTLVFLFYYIATTYFDLLPSPYNYLAWPIYWILQGCVFLGVWVIAHECGHHAFSDYQWVDDTVGFIFHSALMVPYFSWKHSHRRHHSNIGSIEHDEVFVPKPKSEIEWYYKYLNNPPGRVITLAITLVLGWPLYLAVNASGRQYDRFACHYDPYSPIYNARERLQIYISDVGVIVTTHLLYRVALAKGLAWLICIYGLPWLVLNGIIVFITYLHHTHPSLPHYDSSEWDWLRGALATVDRDYGVLNKVFHHITNTHVAHHLFSKMPHYHAVEATEAMKPILGEYYRFDGTPLYKAMWREAKECLYVEPDEGSKGVFWYKSKI
XP_027123397.1	CcFAD7	LOW QUALITY PROTEIN: palmitoyl-monogalactosyldiacylglycerol delta-7 desaturase, chloroplastic-like [Coffea arabica]	MSGDFLIQEPQLSICILHFWTYFWVQSGCVFLGVWVIAHECGHHAFSDYQWVNDTVGLVIHFALMVPYFSWKYSHRRHHSNIGSIEHDEVFVPKPKSEIEWYLNNSPGRVITLAITLVLGWPLYLAINASGRQYDPYSKGLAWLICIYVLPLLILNGIIVFITYLHHTHTSLPHYDSSEWDWLRGALATVDRDYGVLNKVFHNITNTHVVHHLFSKMPHYHAVEATEAMKPILGEYYRFDGSPLYKAMRREAKECLYVEPDEGSKGVFWYKNKI
XP_027125472.1	CcFAD10	palmitoyl-monogalactosyldiacylglycerol delta-7 desaturase, chloroplastic-like [Coffea arabica]	GSIEHDEVFVPKPKSEIEWYYKQYDRFASHYDPYSPIYNARERLQIYISDVGVIVTIYVLYHSALAKGLAWLICIYVLPLLILNGIIVFITYLHHTHTSLPHYDSSEWDSLRGALATVDRDYGVLNKVFHNITDTHVAHHLFSTMPHYHAVEATEAMKPILGEYYQFDGTPVYKAMWREAKECLYVERGEEIKGVFWYKNKL
XP_027127592.1	CcFAD9	delta(12)-acyl-lipid-desaturase-like [Coffea arabica]	GSIEHDEVFVPKPKSEIEWYYKQYDRFASHYDPYSPIYNARERLQIYISDVGVIVTICALYHSALAKGLAWLICIYVLPLLILNGIIVFITYLHHTHTSLPHYDSSEWDWLRGALATVDRDYGVLNKVFHNITDTHVAHHLFSTMPHYHAVEATEAMKPILGEYYQFDGTPVYKAMWREAKECLYVERGEEIKGVFWYKNKL
XP_027149695.1	CeFAB2.4	stearoyl-[acyl-carrier-protein] 9-desaturase 6, chloroplastic-like [Coffea eugenioides]	MPPEKAEIFKSLEHWATQRLLPLIKPVNQCWQPIEFLPDPAKLSADEFSDRVRALQERTAGLPDEYFVVLVGDMITEDALPTYQSWMNTHEGVRDETGASSSPWAVWTRAWTAEEHRHGDLLKTYLYLSGRVDMLMIDRTVQYLIGAGADVGTDRNPYLGFVYTSFQERATFVTHGNTARLAKEGGDPVLARICGTIAADEKRHEIAYARIVEKLLEIDPNGAMLAISEMMKKKITMPAHLMHDGQDPHLFEHFAAVAQRIGVYTADDYANILEFFIGQWNLEKIQGLEGEARRAQDLVCGLPHRIRKFQERADERAKKLQPRGVNFSWIFNKELTL
XP_027150539.1	CeFAB2.5	stearoyl-[acyl-carrier-protein] 9-desaturase 6, chloroplastic-like [Coffea eugenioides]	MQTSGLFHSITANTVAWTPIGTALATTFKQPPVRARAAPPKPAKHFQASRYMPPEKAEIFKSLEHWATQRLLPLIKPVNQCWQPIEFLPDPAKLSADEFSDRVGALQERTAGLPDEYFLVLVGDMITEDALPTYQSWMNTHEGVRDETGASSSPWAVWTRAWTAEEHRHGDLLKTYLYLSGRVDMLMIDRTVQYLIGAGADLGSECNPYLGFVYTSFQERATFVAHGNTARLAKEGGDPVLALICGTIAADEKRHEIAYARIVEKLLEIDPNGAMLAISEMMKKKITMPAHLMHDGQDPHLFEHFAAVAQRIGVYTADDYANILEFFIGQWNLEKIQGLAGEARRAQDFVCGLPHRIRKFQERADERAKKLQPRGVNFSWIFNKELTL
XP_027152261.1	CeFAD4	delta(12)-acyl-lipid-desaturase-like [Coffea eugenioides]	MGAGGRMSAATTKTEDKKNPLERVPYSKPPFTVGDIKKAIPPHCFKRSLLRSFSYVVYDLTLVSLFYYIATTYFHLLPSPYNYLAWPVYWIFQGCVCTGVWVIAHECGHHAFSDYQWVDDTVGLILHSALLVPYFSWKYSHRRHHSNTGSLERDEVFVPKPKSKMAWYSKYLNNPPGRVITLTTTLTLGWPLYLAFNVSGRPYDRFACHYDPYGPIYNDRERLQIYISDVGVIATSYLLYRVAMAKGLAWLICIYGVPLLIVNGFLVLITYLQHTHPSLPHYDSSEWDWLRGALATVDRDYGVLNKVFHNITDTHVAHHLFSTMPHYHAMEATKAIKPLLGEYYQLDGTPFYKAMWREAKECIYVEPDEGGKGVFWYKNKL
XP_027153072.1	CeFAB2.2	cytochrome b5 [Coffea eugenioides]	MAKLSKLYTMQEAAQHNTSEDCWVVIDGKVYDVSSYLNEHPGGDDVLIAATGKDATDEFEDAGHSKSARELMEKFCIGELDESSLAIPELEIVRAEQASDISKKIVEFTKRYWVVPVAVAGISAVVGFLYLRKK
XP_027156279.1	CeFAB2.3	stearoyl-[acyl-carrier-protein] 9-desaturase 6, chloroplastic-like [Coffea eugenioides]	MQTLGPFHSITANTAAWTPIGTALATTFKQPPVRARAAPPKPAKHFQASRYMPPEKAEIFKSLEHWATQRLLPLIKPVNQCWQPIEFLPDPAKLSADEFSDRVRALQERTAGLPDEYFVVLVGDMITEDALPTYQSWMNTHEGVRDETGASSSPWAVWTRAWTAEEHRHGDLLKTYLYLSGRVDMLMIDRTVQYLIGAGADVGTDRNPYLGFVYTSFQERATFVTHGNTARLAKEGGDPVLARICGTIAADEKRHEIAYARIVEKLLEIDPNGAMLAISEMMKKKITMPAHLMHDGQDPHLFEHFAAVAQRIGVYTADDYANILEFFIGQWNLEKIQGLAGEARRAQDFVCGLPHRIRKFEERADERAKKLQPRGVNFSWIFNKELTL
XP_027156314.1	CeFAB2.1	cytochrome b5-like [Coffea eugenioides]	MASDQKVHTFDEVVQHNKTKDCWLIINGKVYDVTPFMEEHPGGDEVLLSATGKDATNDFEDVGHSDSARDMMDQYYIGEIDKATVPLKRMYIPPQQAQYNPDKTPEFVIKILQFLVPLLIMGLAFAVRHYTKEK
XP_027158949.1	CeFAB2.7	stearoyl-[acyl-carrier-protein] 9-desaturase, chloroplastic-like [Coffea eugenioides]	MPGSRATFISHRNTARLAKEHGDIKLAQIYGTIAADEKRHETAYTKIVEKLYEIDPNGTVLAFANMMRKKISMPAHLMYDGRDDDLFEHFSAVAQRLGVYTAKDYADILEFLVGRWKVGDLTGLFAEGRKAQDYVCGLLARIRKLEERAQARAKQGPCIPFSWIYDREVQL
XP_027159791.1	CeSLD2	delta(8)-fatty-acid desaturase-like [Coffea eugenioides]	MEKDNKKYITDEELKKHNRSDDLWISIHGKVYDVTDWVKDHPGGDVPILDLAGQDATDAFIAFHPGSAWKYLDRFFTGYYLKDFQVSEVSKDYRRIATEFTKAGMFEKKGHGVVCSLGLVSLLFSISVYGVLCSNSFWMHMFCGALLGFSWVQVTFLGHDSGHYQIMSTRGFNKLAQILTGNCLTGISIAWWKWTHNAHHVACNSLDHDPDLQHLPVFAVSTNFFKSLTSKFYGRKLTFDSMARFLVSYQHFTFYPVMVVARINLYLQTLLLLFSKRKVPDRALNILGVCVFWTWFPLLISCLPNWHERILFVLASFFVSAFQHIQFCLNHFAANTYVGAPQGNDWFQKQTSGTIDISCPSWMDWVYGGLQFQLEHHLFPRLPRCHLRRISPLVQDLCK…
XP_027160752.1	CeFAD1	LOW QUALITY PROTEIN: omega-3 fatty acid desaturase, chloroplastic-like [Coffea eugenioides]	MASWVLSECGIRPLPRIYPKPRTGLNNFNAKLRLPKLDLGSSSFSFSSGVKDRNWALNVSAPVRVQGIGEEEYKARGRINGVIGDDEGEFDPGAPPPFKLADIRAAIPKHCWVKDPWRSMSYVVRDVVAVFGLAAVAAYFNNWLVWPLYWFAQGTMFWALFVLGHDCGHGSFXIQAECVLYLHILHSSILVPYHGWRISHRTHHQNHGHVENDESWHPLSEKTFKSLDSATKKLRFTLPFPLLAYPVYLWGRSPGKTGSHFDPSSDLFVPSERNDVITSTVCWAAMAALLVGLSFVVGPVQLLKLYGVPYWIFVMWLDLVTYLHHHGHDEKLPWFRGKEWNYMRGGLTTIDRDYGWINNIHHDIGTHVIHHLFPQMPHYHLIEATEAARPVLGKYYREP…
XP_027161115.1	CeDES	sphingolipid delta(4)-desaturase DES1-like [Coffea eugenioides]	MGFVEDDKEGVMATDFFWSYTDEPHASRRRQILSHYPQIRELFGPDPFAFLKIAMVVLLQLWTATYLHDASWLKILMVAYFFGSFLNHNLFLAIHELSHNLAFSTPVYNRWLGIFANLPIGVPMSVTFQKYHLEHHRFQGVDGVDMDVPSLAEGHVVTNILTKSIWVVLQLFFYAFRPLFLKPKPPGIWELVNLLVQLAVDAAMVYFWGWRSFAYMILSTFVGGGMHPMAGHFISEHYVFKPDQETYSYYGPLNLMTWHVGYHNEHHDFPRIPGYKLHKVREIAPEYYDSLKSYRSWSQVIYTYIMDCTVGPFSRMKRKLSTVTTNKSD
XP_027164486.1	CeFAB2.8	stearoyl-[acyl-carrier-protein] 9-desaturase, chloroplastic [Coffea eugenioides]	MALQLNAINFQSQKFPSFGLPPMASLRSPKFIMASTLRSGTKEVENIKKPFTPPHEVHVQVTHSMPPQKIEIFKAMENWAEENILVHLKPVEKCWQPQDFLPDPASDGFHDQVKELRERAKEIPDDYFVVLVGDMITEEALPTYQTMLNTLDGVRDETGASLTSWAIWTRAWTAEENRHGDLLNKYLYLSGRVDMKQIEKTIQYLIGSGMDPRTENSPYLGFIYTSFQERATFISHGNTARLAKEHGDIKLAQICGTIAADEKRHETAYTKIVEKLYEIDPNGTVLAFADMMRKKISMPAHLMYDGRDDDLFEHFSAVAQRLAVYTAKDYADILEFLVGRWKVGDLTGLSAEGRKAQDYVCGLPARIRKLEERAQARAKQGPRIPFSWIYDREVQL
XP_027167772.1	CeADS	palmitoyl-monogalactosyldiacylglycerol delta-7 desaturase, chloroplastic [Coffea eugenioides]	MAFLATPSPRAKSCSFAPLQCSNQRPRRVIFHELNSLSKNAKYTLQISYLRAQRVKRVIPIVRAASAPVEESEEKSRIGRILLSDVVVKRKRNVYWGRKWNSLDIGTVGVVAAMHFLSLFAPFTFNWGAFWIAVGLYVITGLLGITLSFHRNLSHRSFKLPKWLEYFFAYCGVQALQGNPIDWVSTHRYHHQFCDSDKDPHSPIEGFWFSHMSWLFDTNAVVKRCGNPTNVVDLEKQPFYKFLQSSYIIHPIAFAAILYAVGGFPYIVWGMGVRIVWVYHITWFVNSACHVWGNQVWNTGDLSRNNWWVALLAFGEGWHNNHHAFEHSARHGLEWWQIDVTWYVVRLLQAIGLATAVKLPTESQKQRMAINN
XP_027173672.1	CeFAD6	omega-6 fatty acid desaturase, chloroplastic [Coffea eugenioides]	MACRLAGSSFLLVGQQRRSIQNHKLSPLTCPGTFNLKWEDIFRGRNNQKRCLISLRQSRVVQAVAVPIAPSPADRREHRKQLSERYGFQQIGEPLPDNVTLKDIIETLPKKVFEIDDVKAWKSVLISAISYALGLFMIAKAPWYLLPLAWAWTGTAVTGFFVIGHDCAHKSFSKNKLVEDIIGTLAFLPLIYPYEPWRFKHDRHHAKTNMLQEDTAWHPVVKEEFDSSPVLRKAIIYGYGPFRPWMSIAHWLIWHFDLKKFRPSEVHRVKISLACVFAFMAVGWPLIIYKTGIIGWINFWLMPWLGYHFWMSTFTMVHHTAPHIPFKDSDEWNAAQAQLNGTVHCDYPKWIEILCHNINVHIPHHISSRIPSYNLQAAHQSLQENWGKYLNEATWNWRL…
XP_027175993.1	CeFAD3	delta(12)-fatty-acid desaturase FAD2 [Coffea eugenioides]	MGAGGRMNVSTEAKRSKSDVLKRVPYSKPPFTVGDVKKAIPPHCFKRSVIRSFSYVFYDLAIASLFYYVATTYIPLLPQPLSFLAWPLYWICQGCVLTGVWVIAHECGHHAFSDYQWLDDTVGLILHSALLVPYFSWKYSHRRHHSNTGSLERDEVFVPKAKSNLRWSAKFLNNPLGRVLILAVQLTLGWPLYLMFNVSGRPYDRFACHYDPYGPIYNDRERLQIYLSDVGVLSVFYGLYRLVAAKGLAWVVCVYGCPLLIVNGFLVLITYLQHTHPSLPHYDSSEWDWLRGALATVDRDYGILNKVFHNITDTHVAHHLFSTMPHYHAMEATKAIKPILGDYYQFDGTPIFKAMWREAKECIYVEQDDADQNKGVFWYNNKL
XP_027179291.1	CeFAD2	omega-3 fatty acid desaturase, endoplasmic reticulum-like [Coffea eugenioides]	MCQDLGHSLSPLSADKKGQVENTKPGRALVGECEETERPVNSSSGIISKDMDEVDFDPSASPPFKIADIRAAIPEHCWVKNPWRSLSYVARDLLVVVGFIALALHFDNWMVWPVYWAAQGTMFWAIFVLGHDCGHGSFSNNPTLNGFVGHILHSSILVPYHGWRISHRTHHQNHGNVEKDESWVPLPEKTYKNLDYSTKFMRYKIPFPMFAYPLYLWSRSPGKTGSHFDPYSDLFQPSDRKYVVTSTVCWTLMLVSLFCLSAVFGVMQMLKIYGIPYLVFVMWLDFVTYLHHHGYEQKLPWYRGQEWSYLRGGLTTVDRDYGLFNNIHHDIGTHVIHHLFPQIPHYHLVEATRAAKPVLGKYYREPRKSGPIPLHLIENLVRSISQDHYVSDTGDIVFY…
XP_027181174.1	CeFAD5	delta(12)-acyl-lipid-desaturase-like [Coffea eugenioides]	MGAEGRTSAPTTRTVQTKNPINRAPHSKPPFTISDIRKAIPPHCFKKSLLRSFSYLVHDLTLVFLFYYIATTYFHLLPSPYNYLAWPIYWILQGCVFLGVWVIAHECGHHAFSDYQWMDDTVGFILHSALMVPYFSWKYSHRRHHSNIGSIEHDEVFVPKPKSEIEWYYKYLNNSPGRVITLAITLVLGWPLYLAINASGRQYDRFASHYDPYSPIYNACERLQIYISDVGVIVTIYVLYHSALAKGLAWLICIYVLPLLILNGIIVFITYLHHTHTSLPHYDSSEWDWLRGALATVDRDYGVLNKVFHNITDTHVAHHLFSTMPHYHAVEATEAMKPILGEYYQFDGTPVYKAMWREAKECLYVERGEEIKGVFWYKNKL
XP_027183164.1	CeSLD1	acyl-lipid (9-3)-desaturase-like [Coffea eugenioides]	MAESKSYVTSDELKKHNKPGDLWISIQGKIYDVSDWVKDHPGGAFPLLNLSGQDATDAFVAFHPGTAWKFLDKFFNGFYLKDHSVSEVSKDYRKLVYEFNKMGLFEQKGHGVLLRMCFMAVLFCLSVYGVLCCERVLVHLICGGLMGFLWIQSGWIGHDSGHYQVMTTRGINRFAQILSGNCLAGISISWWKWNHNAHHIACNSLEFDPDLQHMPFFAVSPKLFNSLTSYFYERKMAFDSVARFLVSNQHWTFYPVMCFARINLFAQSFILLLSSKRSVPRRGQELLGLLVFWIWYPLLVSCLPNWGERLMFVVASFTVTGIQHVQFCLNHFSTSVYVGPPTGHDWFEKQTSGTLDILCPSWMDWFHGGLQFQTEHHLFPRLPTCQLRKISPFVKELCK…
XP_027184922.1	CeFAB2.6	stearoyl-[acyl-carrier-protein] 9-desaturase, chloroplastic-like [Coffea eugenioides]	MALKLNAVSFPTSKVSAFPNGSRPSRSHNRVFMASTLHSPSSLDVKTVKKPFTPPREVHVQVTHSMPPEKREIFKSLDGWAEKNILVLLKDVEKSWQPSDFLPDPASEGFEEQVKELRERSKEIPDDYFIVLVGDMITEEALPTYQTMLNTLDGVRDETGASPTSWAVWTRAWTAEENRHGDLLNKYLFLSGRVDMKQIEKTIQYLIGSGMDPRTENNPYLGFIYTSFQERATFISHGNTARLAKEFGDLKLAQICGTIAADEKRHETAYTKIVEKLFEIDPDDTMVALSDMMRKKISMPAHLMYDGRDDNLFEHFSAVAQRLGVYTAKDYADILEFLVGRWKVEKLTGLSSEGRKAQDYVCGLAPRFRKLEERAQARAKQASAVPFSWVFGKEIML
