# Supplementary material for: Comprehensive Analysis of CaFAD Genes Involved in Fatty Acid Accumulation in Coffea arabica and Functional Characterization of CaFAD8 in Transgenic Arabidopsis thaliana
Source: Int J Mol Sci. 2025 Jan 25;26(3):1023. doi: 10.3390/ijms26031023 (PMC11816918; doi:10.3390/ijms26031023)
Supplement: Supplementary file 1 [file ijms-26-01023-s001.zip › Supplementary material/Table S4. Analysis of four periods of Coffea arabica RNA-seq data.xlsx]

## Sheet: Table S4
Table S4. Analysis of four periods of Coffea arabica RNA-seq data.
GeneBank	Gene name	Four mesocarp developmental stages (FRKM)
		F1	F2	F3	F4
XP_027123397.1	CaADS1	19.2567	13.2033	9.97667	9.79
XP_027125472.1	CaADS2	27.09	18.3467	12.3967	13.6933
XP_027105257.1	CaDES1	2.22667	2.23	2.00667	2.15667
XP_027111769.1	CaDES2	2.90667	2.26333	1.75	1.35667
XP_027091129.1	CaFAB2.1	3.10667	1.11	0.06	0.0366667
XP_027093469.1	CaFAB2.2	0.713333	0.166667	0.0266667	0.06
XP_027117784.1	CaFAB2.3	44.8667	38.0433	42.32	61.3633
XP_027119884.1	CaFAB2.4	56.6867	48.1433	57.2233	87.9133
XP_027104314.1	CaFAD1	13.88	8.79	3.95667	3.38667
XP_027066744.1	CaFAD10	16.4033	11.0467	11.1867	7.91
XP_027069820.1	CaFAD11	22.14	14.8467	14.6667	10.7533
XP_027090211.1	CaFAD2	6.45667	3.76	2.3	3.05
XP_027111245.1	CaFAD3	3.17333	2.84667	2.34	2.21667
XP_027068616.1	CaFAD4	78.3133	70.1567	57.66	52.4067
XP_027088678.1	CaFAD5	10.7433	5.49667	0.61	0.423333
XP_027083533.1	CaFAD6	0.69	4.63667	8.39333	5.49
XP_027063286.1	CaFAD7	0.376667	16.0933	29.67	18.55
XP_027127592.1	CaFAD8	6.31333	408.31	765.98	544.46
XP_027088484.1	CaFAD9	0.0133333	0.09	0.123333	0.21
XP_027108472.1	CaSLD1	1.07333	0.27	1.02333	0.38
XP_027115318.1	CaSLD2	0.0966667	0	0.49	0.89
