# Supplementary material for: Comprehensive Analysis of CaFAD Genes Involved in Fatty Acid Accumulation in Coffea arabica and Functional Characterization of CaFAD8 in Transgenic Arabidopsis thaliana
Source: Int J Mol Sci. 2025 Jan 25;26(3):1023. doi: 10.3390/ijms26031023 (PMC11816918; doi:10.3390/ijms26031023)
Supplement: Supplementary file 1 [file ijms-26-01023-s001.zip › Supplementary material/Table S5. qRT-PCR and CDS primer sequence design.xlsx]

## Sheet: Table S5
Table S5. qRT-PCR and CDS primer sequence design.
GeneBank	Gene name	Primer sequences for qRT-PCR analysis.		GeneBank	Gene name	Extend the length of the CDS primer
		Forward primer (5′to 3′)	Reverse primer (5′to 3′)			Forward primer (5′to 3′)	Reverse primer (5′to 3′)
XP_027123397.1	CaADS1	TCCAATTGTCAGGGCAGCAT	AGGGTGATACCAAGAGCTGTG	XP_027127592.1	CaFAD8	CGGGGGACGAGCTCGATGGAGAGCACCGATTCTTCC	TAGTGTCGACTCTAGAAGAGGAGTACCAGTTTAAACC
XP_027125472.1	CaADS2	GTGATCACAGGGCTCTTGGG	GGAAACCCTCCAACCGCATA
XP_027105257.1	CaDES1	CTCAAACCAAAACCGCCTGG	GGACCAACAGTGCAGTCCAT
XP_027111769.1	CaDES2	CTCAAACCAAAACCGCCTGG	GGGACCAACAGTGCAATCCA
XP_027091129.1	CaFAB2.1	CTTGCGCTCATTTGCGGG	TCCAGCTGAAATTCACCCCTC
XP_027117784.1	CaFAB2.3	TGGCTTTGCAGTTGAATGCTATC	TTGAGCCGGCATCGAGT
XP_027119884.1	CaFAB2.4	CCAGATCCTGCTTCTGACGG	TTCTTCTGCAGTCCAAGCCC
XP_027104314.1	CaFAD1	TGTTCTGGGCCCTGTTTGTT	GCAAGGGGAATGGCAAAGTG
XP_027066744.1	CaFAD10	TGTTGGATGGCCGCTGATAA	TGATGGGCTGGCAAGTTGTA
XP_027069820.1	CaFAD11	TGTTGGATGGCCGCTGATAA	CAAAGACTGATGGGCTGCCT
XP_027090211.1	CaFAD2	AGCAGTGTTTGGTGTCATGC	GACTGGCTTAGCTGCCCTTG
XP_027111245.1	CaFAD3	AGGAGTCCAGGAAAAACGGG	GACTGACTTAGCCGCCCTC
XP_027068616.1	CaFAD4	GTTTGGGTCATAGCCCACGA	AACACAGACAACCCAGGCAA
XP_027088678.1	CaFAD5	CGTTTGCACTGGAGTTTGGG	AGAGTGAGCGTGGTTGTCAG
XP_027083533.1	CaFAD6	TCACCATGCATTCAGCGACT	AGGCTAGCCCTTTTGCCAAT
XP_027063286.1	CaFAD7	CCTGATCTTGGTCGGTCTGT	TGAAGCATTGATGGCCAGGT
XP_027127592.1	CaFAD8	AGACCGGACGCAAGAAGAAC	CTCTGCCTGGAGGGTTGTTT
GT730897.1	24S	GCAGACAAGGCGGTGACTAT	CGGATCTTCTTGGCCCTGTT
